# Supplementary material for: Functionalization of Photosensitized Silica Nanoparticles for Advanced Photodynamic Therapy of Cancer
Source: Int J Mol Sci. 2021 Jun 21;22(12):6618. doi: 10.3390/ijms22126618 (PMC8234454; doi:10.3390/ijms22126618)
Supplement: Supplementary file 1 [file ijms-22-06618-s001.zip]

Archive with 1 entries (1 files):
- ijms-1258421-supplementary.pdf
